# Supplementary material for: P2X7 receptor inhibition prevents atrial fibrillation in rodent models of depression
Source: Europace. 2024 Jan 23;26(2):euae022. doi: 10.1093/europace/euae022 (PMC10873709; doi:10.1093/europace/euae022)
Supplement: euae022_Supplementary_Data [file euae022_supplementary_data.zip]

Archive with 11 entries (11 files):
- Figure. S3.tif
- Figure. S4.tif
- Figure. S5.tif
- Figure. S6.tif
- Supplementary_Legends.docx
- Table. S1.docx
- Table. S2.docx
- Table. S3.docx
- Detailed Methods.docx
- Figure. S1.tif
- Figure. S2.tif
